# Supplementary material for: Effects of Lysolecithin on Growth Performance, Antioxidant Capacity, and Lipid Metabolism of Litopenaeus vannamei
Source: Antioxidants (Basel). 2025 Oct 6;14(10):1209. doi: 10.3390/antiox14101209 (PMC12562013; doi:10.3390/antiox14101209)
Supplement: Supplementary file 1 [file antioxidants-14-01209-s001.zip]

Archive with 1 entries (1 files):
- antioxidants-3825801-supplementary.pdf
